# Supplementary material for: Sex-dependent circadian alterations of both central and peripheral clock genes expression and gut–microbiota composition during activity-based anorexia in mice
Source: Biol Sex Differ. 2024 Jan 12;15:6. doi: 10.1186/s13293-023-00576-x (PMC10785476; doi:10.1186/s13293-023-00576-x)
Supplement: Supplementary file 2 — Additional file 2: Table S1. Analysable n (n) and retained n after outliers statistical test (ROUT 1%). Table S2. Exact two-way ANOVA p values (ABA X Euthanized time) of clocks genes expression and gut–microbiota abundances. Table S3. Exact Tukey's multiple comparisons test p values of clocks genes expression and gut–microbiota abundances. [file 13293_2023_576_MOESM2_ESM.xlsx]

## Sheet: Table S1
						n	♀		♂
							CT	ABA	CT	ABA
						Follow	24	24	24	22
						2 ABA males were excluded for ethical reason
		Concerning	Figure	Target	Biological sample	♀								♂
						EoA				EoR				EoA				EoR
						CT		ABA		CT		ABA		CT		ABA		CT		ABA
						n	ROUT 1%	n	ROUT 1%	n	ROUT 1%	n	ROUT 1%	n	ROUT 1%	n	ROUT 1%	n	ROUT 1%	n	ROUT 1%
		Circadian rhythm	3	Bmal1	SCN	6	5	5	5	6	6	6	6	6	6	6	5	6	6	6	6
			3	Clock	SCN	6	6	6	6	6	6	6	6	6	6	6	6	6	6	6	6
			3	Per1	SCN	6	6	6	6	6	6	6	6	6	6	6	6	6	6	6	6
			3	Per2	SCN	6	6	5	5	6	6	6	6	6	6	6	6	6	6	6	6
			3	Cry1	SCN	6	6	5	5	6	6	6	6	6	6	6	6	6	6	6	6
			3	Cry2	SCN	6	5	5	5	6	6	6	6	6	6	6	5	6	6	6	6
			3	Rev-erbα	SCN	6	6	5	5	6	6	6	6	6	6	5	5	6	5	6	6
			4	Bmal1	Ileum	12	8	12	12	12	12	12	11	12	10	11	7	11	11	11	11
			4	Clock	Ileum	12	10	12	11	12	12	11	11	12	12	11	11	11	11	11	11
			4	Per1	Ileum	12	12	12	11	12	12	12	11	12	12	11	10	11	11	11	10
			4	Per2	Ileum	12	12	12	12	12	12	12	12	12	11	11	10	11	11	11	10
			4	Cry1	Ileum	12	10	11	11	11	11	12	12	12	8	11	10	11	11	11	11
			4	Cry2	Ileum	12	12	12	12	12	12	12	10	12	12	11	11	11	11	10	10
			4	Rev-erbα	Ileum	12	12	11	11	12	11	12	10	11	11	11	11	11	11	11	11
			5	Bmal1	Colon	12	11	11	10	12	12	12	12	12	10	11	11	10	10	11	11
			5	Clock	Colon	12	10	11	10	12	12	12	12	12	11	11	10	10	10	11	11
			5	Per1	Colon	12	12	12	12	12	12	12	11	12	12	11	11	10	10	11	11
			5	Per2	Colon	12	12	12	12	12	12	11	10	12	12	11	10	10	10	11	11
			5	Cry1	Colon	12	11	12	11	12	12	12	12	12	8	10	9	10	10	10	10
			5	Cry2	Colon	12	12	12	12	12	12	12	11	12	12	11	10	11	11	11	11
			5	Rev-erbα	Colon	12	12	12	12	12	12	12	12	12	12	11	11	11	10	11	11
			6	Bmal1	Liver	12	12	11	10	12	12	12	12	12	12	11	10	11	11	10	10
			6	Clock	Liver	12	11	12	11	12	12	12	12	12	12	11	9	11	11	10	10
			6	Per1	Liver	12	12	12	12	12	12	12	12	12	12	10	9	11	11	11	11
			6	Per2	Liver	12	12	10	10	11	11	12	9	12	12	10	10	12	12	11	10
			6	Cry1	Liver	11	10	11	10	10	10	12	12	11	11	10	9	9	9	10	10
			6	Cry2	Liver	11	11	11	10	11	11	12	12	11	11	9	9	9	9	10	10
			6	Rev-erbα	Liver	12	12	12	11	12	12	12	12	12	12	10	9	11	11	11	11
		Gut microbiota	7	Eubacteria	Cecal content	12	12	12	12	12	12	12	12	12	12	11	12	12	12	11	12
			7	Firmicutes/Bacteroidetes	Cecal content	12	12	12	12	12	12	12	12	12	11	11	11	12	12	11	8
			7	Firmicutes	Cecal content	12	12	12	12	12	12	12	12	12	12	11	11	12	12	11	10
			7	Bacteroidetes	Cecal content	12	12	12	12	12	12	12	12	12	11	11	11	12	12	11	9
			8	β-Proteobacteria	Cecal content	12	12	12	12	12	12	12	12	12	12	11	11	12	12	11	11
			8	δ-Proteobacteria	Cecal content	12	12	12	12	12	12	12	12	12	12	11	11	12	12	11	11
			8	γ-Proteobacteria	Cecal content	12	11	12	12	12	12	12	12	12	10	11	11	12	11	11	11
			8	Prevotella	Cecal content	12	12	12	12	12	12	12	12	12	12	11	11	12	10	11	11
			8	Verrucomicrobia	Cecal content	12	10	11	11	12	10	12	10	11	6	10	9	12	7	11	7
			8	Akermansia muciniphila	Cecal content	12	9	12	12	12	9	12	12	12	8	11	10	12	9	11	7
			9	Lactobacillus	Cecal content	12	12	12	11	12	12	12	9	11	11	11	11	12	12	11	9
			9	L. reuteri	Cecal content	12	12	12	11	12	12	12	7	11	11	11	11	12	12	11	7
			9	L. johnsonii/gasseri	Cecal content	12	12	12	12	12	12	12	10	12	12	11	11	12	12	11	11
			9	L. murinus/animalis	Cecal content	12	12	12	7	12	12	12	10	12	12	11	8	12	12	11	10
			9	Roseburia	Cecal content	12	9	12	11	12	11	12	12	12	10	11	11	12	12	11	11
			9	Faecalibacterium prausnitzii	Cecal content	12	10	12	12	12	12	12	12	12	10	11	10	12	11	11	8
			9	Clostridium cocleatum	Cecal content	12	12	12	9	11	11	12	7	12	12	11	11	12	12	11	8
		Table S1. Analysable n (n) and retained n after outliers statistical test (ROUT 1%)

## Sheet: Table S2
	Concerning	Figure	Target	Biological sample	Exact p-values and degrees of freedom for Two-way ANOVA
					♀						♂
					ABA		Circadian (EoA/EoR)		Interaction		ABA		Circadian (EoA/EoR)		Interaction
					F (DFn, DFd)	P value	F (DFn, DFd)	P value	F (DFn, DFd)	P value	F (DFn, DFd)	P value	F (DFn, DFd)	P value	F (DFn, DFd)	P value
	Circadian rhythm	3	Bmal1	SCN	F (1, 18) = 5,076	P=0,0370	F (1, 18) = 0,8715	P=0,3629	F (1, 18) = 2,353	P=0,1424	F (1, 19) = 3,272	P=0,0863	F (1, 19) = 28,56	P<0,0001	F (1, 19) = 0,1904	P=0,6675
		3	Clock	SCN	F (1, 20) = 0,1254	P=0,7269	F (1, 20) = 0,9015	P=0,3537	F (1, 20) = 0,003675	P=0,9523	F (1, 20) = 1,262	P=0,2745	F (1, 20) = 0,1928	P=0,6653	F (1, 20) = 0,6225	P=0,4394
		3	Per1	SCN	F (1, 20) = 2,328	P=0,1427	F (1, 20) = 14,84	P=0,0010	F (1, 20) = 0,4172	P=0,5257	F (1, 20) = 0,2625	P=0,6140	F (1, 20) = 7,283	P=0,0138	F (1, 20) = 0,6410	P=0,4327
		3	Per2	SCN	F (1, 19) = 1,788	P=0,1969	F (1, 19) = 19,25	P=0,0003	F (1, 19) = 2,100	P=0,1636	F (1, 20) = 0,6090	P=0,4443	F (1, 20) = 4,249	P=0,0525	F (1, 20) = 0,001752	P=0,9670
		3	Cry1	SCN	F (1, 19) = 1,437	P=0,2453	F (1, 19) = 8,869	P=0,0077	F (1, 19) = 2,713	P=0,1160	F (1, 20) = 1,044	P=0,3190	F (1, 20) = 0,9388	P=0,3442	F (1, 20) = 0,2532	P=0,6203
		3	Cry2	SCN	F (1, 18) = 2,060	P=0,1683	F (1, 18) = 14,68	P=0,0012	F (1, 18) = 2,025	P=0,1718	F (1, 19) = 1,042	P=0,3203	F (1, 19) = 1,806	P=0,1948	F (1, 19) = 0,3833	P=0,5432
		3	Rev-erbα	SCN	F (1, 19) = 1,937	P=0,1801	F (1, 19) = 22,66	P=0,0001	F (1, 19) = 0,2758	P=0,6055	F (1, 18) = 0,5208	P=0,4798	F (1, 18) = 2,302	P=0,1465	F (1, 18) = 2,365	P=0,1415
		4	Bmal1	Ileum	F (1, 39) = 15,27	P=0,0004	F (1, 39) = 122,7	P<0,0001	F (1, 39) = 9,918	P=0,0031	F (1, 35) = 2,198	P=0,1471	F (1, 35) = 68,22	P<0,0001	F (1, 35) = 0,2431	P=0,6251
		4	Clock	Ileum	F (1, 40) = 13,93	P=0,0006	F (1, 40) = 0,7636	P=0,3874	F (1, 40) = 1,788	P=0,1887	F (1, 41) = 0,05390	P=0,8176	F (1, 41) = 0,1418	P=0,7084	F (1, 41) = 0,3192	P=0,5752
		4	Per1	Ileum	F (1, 42) = 4,735	P=0,0352	F (1, 42) = 30,03	P<0,0001	F (1, 42) = 0,8493	P=0,3620	F (1, 39) = 1,912	P=0,1746	F (1, 39) = 33,19	P<0,0001	F (1, 39) = 0,01181	P=0,9140
		4	Per2	Ileum	F (1, 44) = 0,001745	P=0,9669	F (1, 44) = 15,39	P=0,0003	F (1, 44) = 17,97	P=0,0001	F (1, 38) = 1,542	P=0,2220	F (1, 38) = 56,55	P<0,0001	F (1, 38) = 31,86	P<0,0001
		4	Cry1	Ileum	F (1, 40) = 0,08706	P=0,7695	F (1, 40) = 31,51	P<0,0001	F (1, 40) = 4,167	P=0,0478	F (1, 36) = 0,008021	P=0,9291	F (1, 36) = 15,19	P=0,0004	F (1, 36) = 8,256	P=0,0068
		4	Cry2	Ileum	F (1, 42) = 0,1490	P=0,7014	F (1, 42) = 7,909	P=0,0074	F (1, 42) = 5,210	P=0,0276	F (1, 40) = 3,075	P=0,0871	F (1, 40) = 17,33	P=0,0002	F (1, 40) = 0,02403	P=0,8776
		4	Rev-erbα	Ileum	F (1, 40) = 6,026	P=0,0185	F (1, 40) = 100,9	P<0,0001	F (1, 40) = 7,251	P=0,0103	F (1, 40) = 0,3696	P=0,5467	F (1, 40) = 50,33	P<0,0001	F (1, 40) = 3,502	P=0,0686
		5	Bmal1	Colon	F (1, 41) = 0,9741	P=0,3294	F (1, 41) = 60,01	P<0,0001	F (1, 41) = 0,8941	P=0,3499	F (1, 38) = 0,4039	P=0,5289	F (1, 38) = 67,04	P<0,0001	F (1, 38) = 0,3097	P=0,5811
		5	Clock	Colon	F (1, 40) = 0,06817	P=0,7954	F (1, 40) = 0,9627	P=0,3324	F (1, 40) = 2,042	P=0,1607	F (1, 38) = 0,7872	P=0,3805	F (1, 38) = 0,3151	P=0,5779	F (1, 38) = 2,709	P=0,1080
		5	Per1	Colon	F (1, 43) = 0,5178	P=0,4757	F (1, 43) = 150,4	P<0,0001	F (1, 43) = 1,126	P=0,2945	F (1, 40) = 2,989	P=0,0915	F (1, 40) = 43,22	P<0,0001	F (1, 40) = 2,126	P=0,1526
		5	Per2	Colon	F (1, 42) = 4,139	P=0,0483	F (1, 42) = 36,63	P<0,0001	F (1, 42) = 8,383	P=0,0060	F (1, 39) = 1,151	P=0,2899	F (1, 39) = 89,57	P<0,0001	F (1, 39) = 7,513	P=0,0092
		5	Cry1	Colon	F (1, 42) = 0,04843	P=0,8269	F (1, 42) = 9,604	P=0,0035	F (1, 42) = 7,962	P=0,0073	F (1, 33) = 2,546	P=0,1201	F (1, 33) = 8,951	P=0,0052	F (1, 33) = 1,652	P=0,2076
		5	Cry2	Colon	F (1, 43) = 3,194	P=0,0810	F (1, 43) = 22,68	P<0,0001	F (1, 43) = 3,844	P=0,0564	F (1, 40) = 1,237	P=0,2727	F (1, 40) = 6,966	P=0,0118	F (1, 40) = 0,3950	P=0,5333
		5	Rev-erbα	Colon	F (1, 44) = 1,047	P=0,3119	F (1, 44) = 115,2	P<0,0001	F (1, 44) = 2,769	P=0,1032	F (1, 40) = 0,4511	P=0,5057	F (1, 40) = 75,47	P<0,0001	F (1, 40) = 8,837	P=0,0050
		6	Bmal1	Liver	F (1, 42) = 0,04910	P=0,8257	F (1, 42) = 36,19	P<0,0001	F (1, 42) = 0,07614	P=0,7840	F (1, 39) = 0,5689	P=0,4552	F (1, 39) = 31,73	P<0,0001	F (1, 39) = 0,6975	P=0,4087
		6	Clock	Liver	F (1, 42) = 3,265	P=0,0779	F (1, 42) = 40,03	P<0,0001	F (1, 42) = 1,381	P=0,2466	F (1, 38) = 12,04	P=0,0013	F (1, 38) = 41,07	P<0,0001	F (1, 38) = 1,077	P=0,3060
		6	Per1	Liver	F (1, 44) = 8,110	P=0,0067	F (1, 44) = 39,66	P<0,0001	F (1, 44) = 0,08380	P=0,7736	F (1, 39) = 2,984	P=0,0920	F (1, 39) = 41,47	P<0,0001	F (1, 39) = 0,1119	P=0,7398
		6	Per2	Liver	F (1, 38) = 0,9316	P=0,3405	F (1, 38) = 74,09	P<0,0001	F (1, 38) = 4,295	P=0,0451	F (1, 40) = 0,9062	P=0,3468	F (1, 40) = 23,74	P<0,0001	F (1, 40) = 2,277	P=0,1392
		6	Cry1	Liver	F (1, 38) = 0,1736	P=0,6793	F (1, 38) = 24,82	P<0,0001	F (1, 38) = 1,417	P=0,2413	F (1, 35) = 2,004	P=0,1657	F (1, 35) = 16,31	P=0,0003	F (1, 35) = 8,453	P=0,0063
		6	Cry2	Liver	F (1, 40) = 0,1311	P=0,7192	F (1, 40) = 3,551	P=0,0668	F (1, 40) = 1,251	P=0,2700	F (1, 35) = 1,691	P=0,2020	F (1, 35) = 15,27	P=0,0004	F (1, 35) = 1,025	P=0,3182
		6	Rev-erbα	Liver	F (1, 43) = 1,329	P=0,2553	F (1, 43) = 52,78	P<0,0001	F (1, 43) = 2,609	P=0,1136	F (1, 39) = 7,583	P=0,0089	F (1, 39) = 70,06	P<0,0001	F (1, 39) = 9,524	P=0,0037
	Gut microbiota	7	Eubacteria	Cecal content	F (1, 44) = 0,05043	P=0,8234	F (1, 44) = 1,942	P=0,1705	F (1, 44) = 0,1584	P=0,6925	F (1, 42) = 0,006719	P=0,9351	F (1, 42) = 12,96	P=0,0008	F (1, 42) = 15,66	P=0,0003
		7	Firmicutes/Bacteroidetes	Cecal content	F (1, 44) = 4,832	P=0,0332	F (1, 44) = 14,69	P=0,0004	F (1, 44) = 0,08271	P=0,7750	F (1, 38) = 14,29	P=0,0005	F (1, 38) = 0,2740	P=0,6037	F (1, 38) = 0,1045	P=0,7482
		7	Firmicutes	Cecal content	F (1, 44) = 5,035	P=0,0299	F (1, 44) = 7,601	P=0,0085	F (1, 44) = 0,4845	P=0,4900	F (1, 41) = 0,8134	P=0,3724	F (1, 41) = 15,96	P=0,0003	F (1, 41) = 8,152	P=0,0067
		7	Bacteroidetes	Cecal content	F (1, 44) = 1,639	P=0,2072	F (1, 44) = 8,472	P=0,0056	F (1, 44) = 1,513	P=0,2252	F (1, 39) = 7,407	P=0,0097	F (1, 39) = 8,142	P=0,0069	F (1, 39) = 1,774	P=0,1906
		8	β-Proteobacteria	Cecal content	F (1, 44) = 8,670	P=0,0051	F (1, 44) = 2,837	P=0,0992	F (1, 44) = 0,007408	P=0,9318	F (1, 42) = 0,2683	P=0,6072	F (1, 42) = 17,99	P=0,0001	F (1, 42) = 8,625	P=0,0054
		8	δ-Proteobacteria	Cecal content	F (1, 44) = 0,6759	P=0,4154	F (1, 44) = 1,882	P=0,1771	F (1, 44) = 1,485	P=0,2295	F (1, 42) = 0,1852	P=0,6691	F (1, 42) = 16,89	P=0,0002	F (1, 42) = 5,695	P=0,0216
		8	γ-Proteobacteria	Cecal content	F (1, 43) = 8,521	P=0,0056	F (1, 43) = 16,38	P=0,0002	F (1, 43) = 0,9836	P=0,3269	F (1, 39) = 2,020	P=0,1632	F (1, 39) = 0,06842	P=0,7950	F (1, 39) = 0,3473	P=0,5591
		8	Prevotella	Cecal content	F (1, 44) = 3,233	P=0,0790	F (1, 44) = 14,22	P=0,0005	F (1, 44) = 0,1533	P=0,6973	F (1, 40) = 1,423	P=0,2400	F (1, 40) = 67,39	P<0,0001	F (1, 40) = 1,672	P=0,2034
		8	Verrucomicrobia	Cecal content	F (1, 37) = 7,126	P=0,0112	F (1, 37) = 1,083	P=0,3047	F (1, 37) = 1,707	P=0,1994	F (1, 25) = 5,981	P=0,0218	F (1, 25) = 0,0003187	P=0,9859	F (1, 25) = 0,6157	P=0,4400
		8	Akermansia muciniphila	Cecal content	F (1, 36) = 4,175	P=0,0484	F (1, 36) = 2,967e-005	P=0,9957	F (1, 36) = 0,5912	P=0,4470	F (1, 30) = 0,3291	P=0,5705	F (1, 30) = 3,268	P=0,0807	F (1, 30) = 0,5654	P=0,4580
		9	Lactobacillus	Cecal content	F (1, 40) = 52,35	P<0,0001	F (1, 40) = 3,992	P=0,0526	F (1, 40) = 0,6993	P=0,4080	F (1, 39) = 54,73	P<0,0001	F (1, 39) = 2,822	P=0,1010	F (1, 39) = 2,460	P=0,1249
		9	L. reuteri	Cecal content	F (1, 38) = 14,97	P=0,0004	F (1, 38) = 1,985	P=0,1670	F (1, 38) = 0,4795	P=0,4929	F (1, 37) = 15,48	P=0,0004	F (1, 37) = 0,2289	P=0,6351	F (1, 37) = 0,2370	P=0,6293
		9	L. johnsonii/gasseri	Cecal content	F (1, 42) = 34,38	P<0,0001	F (1, 42) = 5,812	P=0,0204	F (1, 42) = 0,1462	P=0,7041	F (1, 42) = 29,91	P<0,0001	F (1, 42) = 1,397	P=0,2438	F (1, 42) = 1,429	P=0,2386
		9	L. murinus/animalis	Cecal content	F (1, 37) = 37,36	P<0,0001	F (1, 37) = 0,1143	P=0,7373	F (1, 37) = 0,3832	P=0,5397	F (1, 38) = 46,85	P<0,0001	F (1, 38) = 0,06628	P=0,7982	F (1, 38) = 0,1221	P=0,7287
		9	Roseburia	Cecal content	F (1, 39) = 2,042	P=0,1609	F (1, 39) = 0,004874	P=0,9447	F (1, 39) = 0,2452	P=0,6233	F (1, 40) = 0,2162	P=0,6445	F (1, 40) = 0,5938	P=0,4455	F (1, 40) = 1,986	P=0,1665
		9	Faecalibacterium prausnitzii	Cecal content	F (1, 42) = 3,815	P=0,0575	F (1, 42) = 0,4935	P=0,4863	F (1, 42) = 0,1773	P=0,6758	F (1, 35) = 4,304	P=0,0454	F (1, 35) = 1,146	P=0,2917	F (1, 35) = 0,2599	P=0,6134
		9	Clostridium cocleatum	Cecal content	F (1, 35) = 4,648	P=0,0381	F (1, 35) = 1,470	P=0,2334	F (1, 35) = 3,224	P=0,0812	F (1, 39) = 14,28	P=0,0005	F (1, 39) = 20,40	P<0,0001	F (1, 39) = 4,687	P=0,0366
	Table S1. Exact Two-way ANOVA p-values (ABA X Euthanized time) of clocks genes expression and gut microbiota abundances

## Sheet: Table S3
Mice Tissues RT RT qPCR
Gut microbiota abundances
